# Supplementary material for: Dependency of Catalytic Reactivity on the Characteristics of Expanded Graphites as Representatives of Carbonaceous Materials
Source: Molecules. 2025 May 22;30(11):2275. doi: 10.3390/molecules30112275 (PMC12156407; doi:10.3390/molecules30112275)
Supplement: Supplementary file 1 [file molecules-30-02275-s001.zip]

Archive with 1 entries (1 files):
- molecules-3624487-supplementary.pdf
